# Supplementary material for: A Window into Domain Amplification Through Piccolo in Teleost Fish
Source: G3 (Bethesda). 2012 Nov 1;2(11):1325–39. doi: 10.1534/g3.112.003624 (PMC3484663; doi:10.1534/g3.112.003624)
Supplement: Supporting Information [file supp_2.11.1325_TableS2.xls]

## Sheet: Sheet1
	zebrafish Zv9 chr 8:55850000 (-) ATATATATAT ATATATATAT ATATATATAn nnnnnnnnnn nnnnnnnnnn
Gene	Exon	5' splice	Exon start	exon stop	3' splice	Exon size	intron size	peptide seq
bassoon a	1		1738	1892	AG/gtaaca	155	23490	MGNEASLEAGDGATMAGMSVPAPPGSGQLLKPVNGAAAGAGASAEHRAGMNR
	2	atttag/GT	25383	25878	GG/gtaaga	496	2743	LAGAGGPPTSPKLGYGAGSDRGPGADFGTGGMQTSANPYKKQIHDGPRHSQTTPTHQSQIQASAGGMGANQSPGQHASRRNLQVDFSSSSRTGRSPSASPDRTSAPTSPYSVPQIAPMPSSKLCPVCNTTELTNFDGSPNFNKCTQCHTTVCNQCGFNPNPHLTG
	3	taacag/GT	28622	29824	AG/gtaagg	1203	3787	VKEWLCLNCQMQRALGMDMTTPRSKSQQQIHSPSHQPKPDPIPKTQPSAQPTPQIQPQMQTQMKIQPQPHPQPQPHQQPQPHPQPHPHPQPQPHPQPQPHAVSGIQRQTGPTGPSQTGFYSGPQTGLQTQKEPPQAGHLQSGYQSEPQRQVLGPKSPERGPQIGRIPHPGAVPLPGLAKAQSQSDLGRGSPVRIGSQPDRTRSAGSSPAHHAPSHDPPQDGLTKLFGFGASLLNQASTLISVDPLTGSSQPSPARNQSAQGTKVIFSDANSGASAKTTAGPPGAFKTGPGGVTVPKGPGAPLQKQPPQQNQQQQQQSPMHHQKGPKPQQLAGQHQTALQQQSPLKQPLTQPVVQKPEVTCPLCKTAFNVWSTEAPNYRSCTQCHTEVCNLCGFNPTPHL…
	4	ttgcag/AA	33612	34028	AG/gtaagc	417	2340	KKEWLCLNCQTQRLMSGGLDPVPVAPSSPSRQPLGSPRHQQISSKQQGTPQQKPPVSQQSAFSSDMKTSTALTTTTTPPVSITAAFAGGEERKEYTPKLDKELEDKENTLAQKRGTAESIQMISKDEKKELQSITKYYE
	5	ttctag/GA	36369	42992	AG/gtatgg	6624	685	ETTKTNSNHDLSRSPQSCSDTGYSSDGISSSQSEITGLIQEEELKMNERGLTGHYTPPSPSELIKLESSMRPLLESKFSTDGDKKQDKKRGKQQHSDFRKHPSRSISISPEDYDSDEDLEGIMEEEEDPTEEELRAISALTENSGHKKRNVESEEMTDEEFMRRQIMEMSADEENEDEDEEEEMEEEDEDEDEGYGYKKLKKTQKHISDSGKEKRRLTYHSSSFEEESKTTSDIYKGSAEEDLMASQGGLRRFKTIELNNTNSYSRDMELGTDNDLSLDREPELEMESLTGSPEERSRGDYSSTLPPTTSSYTSGISPTSISSMEDDSDSSPSRRQRLEEAKQQRKARHRSHGPLLPTIEDSSEEDELREEEELLREQEKMREVEQQRIRSTVRKTKRD…
	6	ctgcag/CT	43678	46039	GG/gtaaga	2362	472	LAALQQSSLLRKVKRTLPSPPPEETQMPMVTHNLSHMLVPSLPSLKGGSRLAAKTSLLKDLTHELKAVEQESTKLRKQQAELEEEEKEIDAKLRYLELGITQRKETLAKERDRRELAYLRCMGDSRDYMSDSELNNLRLSAAASSFESNGLMTRPNTAPLSQFTCELNTAAQFPPTSSFVSYQYPQSLPTVPTPQASTLQSTSFNQPPYPSVTQAQALPQPTPLQTYPTLPYQVQGSFPSQVFPQSQPPYPADTSMPPSAQPSQPGFQATLPPTGPVPYPTHNTPYPSQAPPYPVSQASTYQPQTDTLTFHQKPRQTSLADLEHKMPTNYEVISNPTVVVTTTAQEISYSQSGLGPSYGQYSTTMASTYGPYSSTVSNTYGGPLTTSAPSGYGPYTTIS…
*	7	ccaaag/CG	46512	47278	CA/gtaagt	767	200	YHLGQEETDWFEKPRDARGSRHYGSSGHSGRRGHVKHTYHDYDEPPEDLWPQDDYGHTRHISSREHRHHSSGSSGRHSTRHSDEPRSSRSSRSSKDPSIRHDSRSLSSSGRRGDSRSQGYHSSDYSRDTSGHHHSSRSGKQSSSHHQGSSSRKQQDHPSSSRQPGSLGAGQKGPSGPSGSSRQGVSQPPVDGQQGQRTQLQQQAQTSAARPGSQTSTAGAVQPQLVQAQQLQAKPGQTGPMPRQPTSAAQTSPAA
*	8	ttccag/CC	47479	47575	AG/gtaatt	97	1355	PIKPEPTPATAIGAKAVPGQPAKTAQPPLTGIG
	9	ctccag/GG	48931	49062	AG/gtgagt	132	886	SKAAPRPGGIGSAAAGQMGPDGDSMLSKILPGGAAEQAGKLGEA
	10	tcgcag/CC	49949	49989		41		ISGFGKKFTSLW*
note	alternative splice :			42726	AG/gtgctg
		ccgcag/CA	42828
*illumina data additions
	1	TTGTGCTCAGTTCCAAAAAACTGCATGAGTTGTTGTGTGGTCTCCTTACTTTTATTTCCCCCACTCTTGTTCCTTTCCAAGGTGCTTCATTTGTGTGTGCGCTTAGTGTGTGATGTTGAATGcttttgacttctaaacCTTTTCATTGAGTATCnnnnnnnnnnnnnnnnnnnnnnnnnnnnnnnnnnnnnnnnnnnnnnnnnnnnnnnnnnnnnnnnnnnnnnnnnnnnnnnnnnnnnnnnnnnnnnnnnnnnTTCTTCTTTTTTTCTTTTGCATGGTCTCAGTGTGCAATCCTCTTTCGCCATCAGACATCGAGATTGACTGTGATCTGCTTTTGGTTTCCAAAGCGTACCATCTTGGCCAAGAGGAGACGGACTGGTTTGAGAAGCCGCGGGATGCT		to	ttgtgctcagttccaaaaaactgcatgagttgttgtgtggtctccttacttttatttcccccactcttgttcctttccaaggtgcttcatttgtgtgtgcgcttagtgtgtgatgttgaatgcttttcattgagtatctcattttaggtggttgtcttacatgctgtacattgagttcaaactccttgcatgctttttctttaagtctgccttttttgttcttctttttttcttttgcatggtctcagtgtgcaatcctctttcgccatcagacatcgagattgactgtgatctgcttttggtttccaaagCGTACCATCTTGGCCAAGAGGAGACGGACTGGTTTGAGAAGCCGCGGGATGCTCGTGGTTCCCGTCATTATGGCAGCAGTGGTCATTCT
	2	CTCGGAATGTTCAGAAAGTCAGACACCTTTGAATCAGACACATCTAATAAAACACTTTATAATAACCGCACACTATGAATGAAAGAATGTGCCCTGGTGTACGTTTTTGAGAACtGAGAAATATGTGGCTgagGGTACATAATGGCTGCAnnnnnnnnnnnnnnnnnnnnnnnnnnnnnnnnnnnnnnnnnnnnnnnnnnnnnnnnnnnnnnnnnnnnnnnnnnnnnnnnnnnnnnnnnnnnnnnnnnnnTCCTCTATAATAATCCTCCAGGGTCCAAAGCTGCTCCCAGACCTGGAGGAATCGGCAGCGCAGCCGCAGGTCAGATGGGTCCTGATGGAGACAGCATGCTGTCCAAAATATTGCCTGGAGGAGCTGCAGAACAGGCCGGCAAATTAGGAG		to	ctcggaatgttcagaaagtcagacacctttgaatcagacacatctaataaaacactttataataaccgcacactatgaatgaaagaatgtgccctggtgtacgtttttgagaaccgagaaatatgtggctaaatggtacataatggctgcatttaacgtgtaaaacaatgttaaagggtgataccactgactgcctttctccgtatggactgctggtctgactggtttgctcagcagctcactatgaacagtactagcctagagtggagtttgagtctgatgaaggatggttaaagaaaccagaacaaaacccaaagaaacacatgaatagtcgtagaagcacactgccaatatggcttttttattttctagcttgcttttgaaaacactatgggttggg
	zebrafish Zv9 chr11:38760000 (-) (gatggtggaaatattgaagatgaatccaaagaatcttgatgaactctggg)
bassoon b	1		4932	5110	AG/gtatcc	179	40945	MGNEASLEGEGQPGQPGGAVPAAGAPASISAPAGGGQLHKPSNGAPAGGMGTGHGPGMNS
	2	ccacag/TA	46056	46435	AG/gtaagc	380	39414	IQGKPNQTDPSMGPKPGGPPGVGPGPGAPTHPQGPSQSQAARKNLQVDVGGSKGGPVSPGSSAPTSPYSLPQIAPMPSSKLCPVCKTADLTGTTDGQPNCNKCTQCRSMVCNQCGFNPNPHLTE
*	3	ccccag/GT	85850	86635	AG/gtaaga	786	300446	VQEWLCLNCQMQRALGMDMETPRSKSQQQIHSPSQPSKPSPQPVTQPTAQPQPQPQPQPQPQPQPQPQPQHPPEAKKQTVPQAVPQSKPPAPGAVPLPGMAKAPSQPDLSRSGPGFLPQIPRQDQTRSAGSSPSRQPPPPEQPFGKLFGFGASLLNQASNLMSVDPVQTAPPTQPPTSPKPPQKQPGPPGPGPGPAVGTKPTAQPGPPRQDIPAKPKVCCPLCKAELNVGDPAKTPNYNLCTQCHTQVCNMCGFNPTPHLTE
	4	tttcag/AA	387082	387519	AC/gtgagt	438	484	KKEWLCLTCQTQRAMSGSLGDITPPVPPSVGSPRLPGPANQQQQQRGSSQQASLRPTGPQQQKPAGAQVSVPFSPVKQGAPQSKGPSQQLPATKTDTKKQDQGNNKKQVMSKTEKDGDIKASSKKGTSDKKDEKKSSGIQKSKQDD
	5	ttacag/GA	388004	394273	AG/gtatgg	6270	1033	DSNKSSTQSLSDTGYSSDGISSSQSEITGLIQEDSMKLNERGVTDQRSPPSPSELTKLESSMRPLLESHTGTGQGQHRDGRDNADQQRPRSLSITQDQEFESDEEASDDLSCKLRHDYVEDSSESGLSPLPPRQKKSQKELTDEEFMRRQILEMSADEEDTADTESHVKSKRSHKHSGDLGKERRRLTQQSSSFEEDSKSADNYKSAEADDMMASQGGLRRFKTIELNNTNSFNRDMELSTDHDLREPELEMESLTGSPEERSRGEYSSTLPATTPSYTSGTSPTSVSSMEDDSDSSPSRRQRLEEAKQQRKARHRSHGPLLPTIEDSSEEDELREEEELLREQEKMRDLEQQRIRSTARKTKRDKEELRAQRRRERSKTPPSNLSPIEDASPTEELRQ…
	6	ttccag/AT	395307	397341	AG/gtaact	2035	379	MSALQQQNAMMRKVKRTLPSPPPDESPLPIMTPAIPHIYSSPGVSQRVLPRTAQGAMKAGLLSELKAVEQESTKLRKQQAELEEEEKEIDAKLRCLEMGITQRKETRVKERERRELAYLRCIGDARDYMSDSELNNLRLAGVAPGTYEENGMLSRPSTAPLSQFTSDLNASQYPPTSSYVPYQYPQPQPTPTQPPTATYQIGFQPAPYPTSSQPQPGTFQPHPPQPSSYQTPGPYQTHNYGQPTYESDLGLQQPSHQGFQPPTAPLAGQTLPYPAQSMSFQPQGDMLSAHQRPRQTSLADLEQKLPTNYEVISNPSIPVATSAQDTGFSGVYSSPLNNAYGQYRPSDQPLTERIPSPSSGYGTDGVYATNLEQNIPRNYVMIDDISELTKENMGSSDMA…
	7	aaaaag/CC	397721	398568	TG/gtgagt	848	254	YHLGQEETDWFEKPREARSKHHGSGSHSSSSRRGNVKHTYHDYDEPPEEDLWPQDEYGHQRHSSSTSSREHRHHGSSSGRHTSSRHTTDDPRSSRSSRSHPKDPSIRSDGRTTSSSTQKRSSDPRSGSHRDSGEYSRDPSGHHHGSSGQRGQRQPGSSRRQEPSSGSRPQQGLGEQQPQSQQGQQRSSAGQQVSAKQTGSLPPETGQQGQQQLGQTTRTQQQPLQHPGQQPATTMGASQPTTTAAGMGTGTTQQQQSKPGQAPAQARQQPGGPPTAQPAAAM
	8	ttacag/GC	398823	398946	TG/gtaagt	124	107	AKSDIAAPAPAPAPAPTPAVAIGSKAAPQAAKPPQIPATGIG
	9	tttcag/GT	399054	399179	TG/gtatgg	126	354	SKAAPRPGGIGSAAQQPAEGENVLTKILQGGAAEQAGKLGDA
	10	ttacag/CT	399534	399574		41		VSALGKKFTSFW*
*Illumina data addition
	1	CTGCTGTTTCTTGTTTTCTAGTCCATTTTCCTTTTTTTTCATCCCTGTCCTCTGGATCTTATTCACATTGACATTCTTCATTATGTGAAATTAATGAGCAGTCTTCTGATCTAATTACAAAGTCAGTTAATGGTTCATTGTCTTCCCCAGGTGCAGGAGTGGTTGTGTCTGAACTGTCAGATGCAGAGGGCGTTGGGGATGGATATGGAGACTCCACNNNNNNNNNNNNNNNNNNNNNNNNNNNNNNNNNNNNNNNNNNNNNNNNNNNNNNNNNNNNNNNNNNNNNNNNNNNNNNNNNNNNNNNNNNNNNNNNNNNNCAACCTCCCCGAAGCCCCCGCAGAAGCAGCCGGGACCCCCTGGTCCAGGTCCAGGTCCTGCAGTGGGTACCAAACCCACAGC…		to	ctgctgtttcttgttttctagtccattttccttttttttcatccctgtcctctggatcttattcacattgacattcttcattatgtgaaattaatgagcagtcttctgatctaattacaaagtcagttaatggttcattgtcttccccagGTGCAGGAATGGTTGTGTCTGAACTGTCAGATGCAGAGGGCGTTGGGGATGGATATGGAGACTCCACGGTCAAAAAGCCAGCAACAGATCCACTCACCGTCCCAGCCTAGCAAACCTTCACCTCAGCCTGTGACCCAGCCCACAGCTCAACCTCAACCCCAACCCCAACCTCAGCCTCAGCCTCAACCTCAACCCCAACCCCAACCTCAGCATCCCCCTGAAGCTAAGAAGCAGACTGTCCCTCAAGCT…
	JGI_4.2/XenTro3 GL172851.1:535386 (-) (ttttcagctgccccacttgcttatctgctaatctaactggcatggtggct)
frog Bassoon		from cDNA CAAL21225.fwd (gbCX 882273.1)				1	82163	.GQLPGPSSAGASPAGTRHGEAS
		ttcaag/CA	82164	82566	AG/gtaaca	403	14393	ASGRLENPGRLAGQSSAPQSFRQTTSSTESTKDMKSHASPSHQQADSSRRTLQVESKGSRTGRSPAVSPDRGTTPTSPYSVPQIAPLPSSTLCPICNTSDLTSSPNQPNFNTCTQCHNEVCNQCGFNPNPHLTE
		tcaaag/GT	96960	98108	AG/gtaagg	1149	78959	VKEWLCLNCQMQRALGMDMTTATRSKSQQQLHSPILSPSQSPAKQTKPHASPQHTQPHTQPHTQPHTQPHTQPQTQQQTQQQSQPQHQPLPKSQHQSQPQLLSQSHLQQQVHQVQPHQHPPQQPPQPETHQQKPQYQSQVQSKLHAQNQQAQKPQSQHQSPLHIQAGKETSHGSARIESIHSSASPLPQQAKIQPTQQREQISQAYPKSSVPQEVLRSSPQHQPAEQRKTAGSSPAKTPAASSHGAQDQTQEGLTGKLFGFGASLLNQASTLISVPAETAPQSQQSPGKVPPKIVFSDASKDSGTKPQGPMSAVPSRVESSPVHKQGKTEPVKPKDVPKVMCPLCKTELNVGFSEPANYNTCTSCKKQVCNMCGFNPTPHLQE
		ttgtag/AA	177068	177673	AG/gtaagt	606	421	KNEWLCLNCQTQRLLEGNLGDTPPSLPPTSKQQGSPRHLPALPTTGTPKHSQGAPTTGSPRHQTPSQTASPQHQKPGHMQTSSPQHQKQGPISTASPQHHIGPAGLHQKSVSQAITGQQPGATQDKHIFQSDHLRSAEQGKIHTLNEDKKHPDETAQSKAFSDSQTVSKQLVPKGKNLGNKKETGARNGKTPSELHKAKDQE
		caaaag/GA	178095	184826	AG/gtaagt	6732	7306	DLSKPYSHDLSRSPQSLSDTGYSSDGISSSQSEIAGLVQQEEEKLSGTGISQRSPPSPSELTKLESSVRPLLESNSINQGSNGKMLHGSREDQKQKLRPRSLSITPEAFDSDDELEDILEEDEDSLEWENQRDQRDIVESSDDFGSKLRHDYVEDSSEGFSPLPTRQQKGEFSAEDFMRRQILEMSAEEDNLEDEEDEYSHNKYSSGKNGQKANSEKVKGTSSKRRLYNSNNNYDESRKETEEEEEEDMSSSQGGLRRFKTIDLNSTNSYNRDIDLEHEKDICLEREPELEMESLTGSPEERSRGEYSSTLPATTPSYTSGTSPTSMSSLEEDSDSSPSRRQRLEEVKQQRKARHRSHGPLLPTIEDSSEEEELREEEELLREQEKMREVEQQRIRSTA…
		ttgtag/AT	192133	194338	AG/gtaaag	2206	387	ITAFQPNTLTRKVKRTLPSPPPDEAHLPLTTSQAHSQMYMPNVTQKMMGGQAIQMPKVGFLKTIDRDLKMVEQESTKLRKQQAELEEEEKEIDAKLKYLELGITQRKESIVKDVGRRDFPYMRCLGENRDYMSDSELNNVRISGYDTNGLSNRMGTAPQYSDFQTTQLHQASTSSYTPSTYQYTTGQPVTPAATSLQQTRFQQPQHPVSTNGPSQSTFQNQLSGYPAQSSYQTHNIVQNTSYQSGPGQQNHTGFRPPNPYQTQTTYANQQPLQTPINSGFQTQDSHTTHQKPRQTTLADLEHKVPTNYEVIVNPTVVISSATPDSAFSSTTAASSFDQYRAPDVRPTERGSGAESPSNSYPSDSLYTNLEQNIPRNYVMIDDISELTKQNPPTTENQKV…
		ctaaag/CC	194726	195633	AA/gtaagt	908	572	YHLGQEETDWFDKPREARPDRSRYYSSHSSTQKKIPVKHTYHDYDEPPDEDTWSQDDYSQSRHSSSKDHRHHGESSRHSSSRHPEEQPRRSSKQHPRDQGRHESRPHSQPSSSSKKSDTRGQSGYPPSSSDYVSQSRQQSSYHHSSESQKSVRQSQMSQQQKPDPHHSMSQQTRQQQQSGQQQQRQQQPTQQTSRQQGTGTSQPAAHPSHQAPHQSTTHQTTHQQSQHQQGSQQPTRTQTQQQQQQQQQQQQQQQQPQQLQQQQQLGTQGQPSPKPLQQQQPQQAMKPQQTPQSSTTQSAAQ
		ttgtag/CC	196206	196302	AG/gtcagt	97	2720	PKAEPLDSSKTAAKPVPQQARGPQPSMQGAATG
		tattag/GT	199023	199166	AG/gtaaga	144	1347	IKIGQKPPTAATGATGAAAGQPGTEGESVFSKILPGGAAEQAGKLTEA
		atctag/CT	200514	200554		41		VSAFGKKFSSFW
	AnoCar2 chr:149250001 (gcagtagtctcctgagacagttcaagattaggtagttggagatacaccc)
lizard Bassoon			25243	25553	AG/gtgggc	311	34037	MGNEASLEGGGGEGQPQQQQLPHGPAAGPSAPPGSAKPPPSAPGGGGQLPAGRAPAAVPAPGPALPHGPSARWEASGEPGREAERGSVRQGGIEGEGRARGSPS
		tttcag/CA	59591	59990	AG/gtaatg	400	45478	TPRRPDQSDPSFGQRAASPSLKQASQTSESTREIRSHGQTPQQADGPRRTLQVDSRDQRPGRSPSASPDRGSTPTSPYSVPQIAPLPSSTLCPICKTTELISSPNQPNFNTCTQCHNKVCNQCGFNPNPHLTE
		ttttag/GT	105469	106311	AG/gtaaga	843	157072	VQEWLCLNCQMQRALGMDMTTAPRSKSQQQLHSPSLSPSHSPAKQPPPQPQAAIGPEKQPGTMQPGLRPGAGAVQLETPKPPPASAQREPHSQVQPKPAAPQEVVRSSPQHQQAKPSSTDQRKTVGDSPAKTPAPPPGTGAPEQPQEGLTGKLFGFGASLLTQASTLMSVQPEATPPSQQSPGKVPPRIVFSDGSKEAGTKAPGTAPGTQGKAGTIPAAKPVKAEQVIKPKEVPKERVLCPLCKVQLNVGSGEPSNYNNCTSCKQRVCNMCGFNPTPHLVE
		tttcag/AA	263384	263818	AG/gtaagg	435	9996	KNEWLCLNCQTQRLLEGSLGDPAPMPLPTPKQQPTGSPRHQPGGTGQQQRGPLPHVTPQHPPPSTLQDRLPSHLRTSEQSKVPNTVPEKRPPALSEEKPLPKLPEEPPKASEGPLPKGKSMVTKPDTDFKDSTIISESQKSREQE
		ttgtag/GA	273815	280669	AG/gtaaga	6855	11673	DSSKPYPSDLSRSPQSLSDTGYSSDGISSSQSEITGLVQQEGEQLNETGIAEPSPPSPSELTKLESSMRPLLESKGLTQEPTDRGKSYHELREEQKQRQRPRSLSITPEAFDSDEELEDIMEEDEDSIEWENQREQRDSMESSDEFGSKLRHDYVEDSSEGGFSPLPTRQKVKQPQMTDEEFMRRQLLEMSAEEDNLEEEEEEEYDREKYSIIKNGHKPDSEKISSKRRLPHSSGSIYEEERKELESTESDDVTASQGGLRRFKTIELNSTNNYGRDMEISQEADISLDREPELEMESLTGSPEDRSRGEYSSTLPATTPSYTSGTSPTSISSLEEDSDSSPSRRQRLEEVKQQRKARHRSHGPLLPTIEDSSEEEELREEEELLREQEKMREVEQQRI…
		ttctag/AT	292343	294509	AG/gtaatg	2167	357	ISTLQSNTLMRKVKRTLPSPPPEEAHLPLASQAHSQMYMPGLLQKGLGGQPVQVTKASLLRELDRDLKLVEHESTKLRKKQAELDEEEKEIDAKLKYLELGIHHRKESLLKDRNVRDYPYLRCLGENRDYMSDSELNNLRLSGYESTSLLTRPSTAPSNQYAEFSSSQYTSASSYTPYQYSSGHAAPPSAATFQQTRFQPPHYPPASTGPAQNGFQASQMPAYPSQTTYQTHSFTPSTGYQSELGLQSHQAFRPPYQSPTTYPSQTPMQPAQSSLYQTHTDTHTTSQKPRQTSLADLEQKIPTNYEVISNPTVVISAATPEVTYSTTTVTSSYDQYKAPEVRPADRSGAAQSPSTSYSSDSLYTNLEQNIPRNYVMIDDISELTKESTAGESHKGDLQS…
		ctgaag/CC	294867	295738	CA/gtaagt	872	1380	YHLGQEETDWFDKPREPRSERMRHYGGHSSSSQKRGPVKHTYHDYDEPPDEDMWHHDDYSHPRHSSSKEHRHHGDYGRHSSSRHSSDDLPRRSSRQHPRDPGRHESRGHGQPSSQKKAQQADMRAQPGYPSSSSEYSQQTRQPSGYHHTSESQKSQRQHGPPPSHQPKSESLSHQQQQQQPRQQQIGQQQPPSTRQQQQQQQQQQTSRQPQQQQQHQTGPSQPSSQQQSQQARIQQQQQQPPPQQQQQQQPGTQTQPSSRPAQQQPGQPQPGGKPQSTLQAQPGTHQTGP
		ttacag/CC	297119	297215	AG/gtcagt	97	991	PKAEHMDASKPTTKVPQVGKAPQTQPQGIAAGG
		caacag/GT	298207	298347	AG/gtagga	141	1629	IRLGPKPAGAPTSAGAAAGQPGAEGESVFSKILPGGAAEQAGKLTEA
		ccatag/CT	299977	300017		41		VSAFGKKFTSFW*
Mus seq:atagataagcctgaagtctcacagagatctg
mouse bassoon			1126	1340	AG/gtaaga	215	50448	MGNEASLEGGAGEGPLPPGGSGLGPGPGAGKPPSALAGGGQLPVAGAARAAGPPTPGLGPVPGPGPGPGPGS
		tttcag/TG	51789	52197	AG/gtaagg	409	12606	VPRRLDPKEPLGSQRTTSPTPKQASATAPGRESPRETRAQGPSGQEAESPRRTLQVDSRTQRSGRSPSVSPDRGSTPTSPYSVPQIAPLPSSTLCPICKTSDLTSTPSQPNFNTCTQCHNKVCNQCGFNPNPHLTQ
		ccacag/GT	64804	65694	AG/gtaaga	891	8130	VKEWLCLNCQMQRALGMDMTTAPRSKSQQQLHSPALSPAHSPAKQPLGKPEQERSPRGPGATQSGPRQAEAARATSVPGPTQATAPPEVGRVSPQPPLSTKPSTAEPRPPAGEAQGKSATTVPSGLGAGEQTQEGLTGKLFGLGASLLTQASTLMSVQPEADTQGQPSPSKGQPKIVFSDASKEAGPRPPGSGPGPGPTPGAKTEPGARMGPGSGPGALAKTGGTASPKHGRAEHQAASKAAAKPKTMPKERASACPLCQAELNMGSRGPANYNTCTACKLQVCNLCGFNPTPHLVE
		ttacag/AA	73825	74334	AG/gtcagt	510	523	KTEWLCLNCQTKRLLEGSLGEPAPLPLPTPQQPPAGVPHRAAGAAPLKQKGPQGLGQPSGSLPAKASPQATKASPQATKASPQATKASPQTTKASPQAKPLRATEPSKTSSSAQEKKTVTSAKAEPVPKPPPETTVPPGTPKAKSGVKRTDPATPVVKPVPEAPKGGEAE
		atgcag/GA	74858	81499	AG/gtatgg	6642	1698	EPVPKPYSQDLSRSPQSLSDTGYSSDGVSSSQSEITGVVQQEVEQLDSAGVTGPRPPSPSELHKVGSSLRPSLEAQAVAPSAEWSKPPRSSSSAVEDQKRRPHSLSITPEAFDSDEELGDILEEDDSLAWGRQREQQDTAESSDDFGSQLRHDYVEDSSEGGLSPLPPQPPARADMTDEEFMRRQILEMSAEEDNLEEDDTAVSGRGLAKHSAQKASARPRPESSQEPKRRLPHNATTGYEELLSEAGPAEPTDSSGALQGGLRRFKTIELNSTGSYGHELDLGQGPDPNLDREPELEMESLTGSPEDRSRGEHSSTLPASTPSYTSGTSPTSLSSLEEDSDSSPSRRQRLEEAKQQRKARHRSHGPLLPTIEDSSEEEELREEEELLREQEKMREVEQ…
		tctcag/GT	83198	85274	AG/gtaatg	2077	301	VSALPPNGLVRKVKRTLPSPPPEEAHLPLAGQVPSQLYAASLLQRGLAGPTTVPATKASLLRELDRDLRLVEHESTKLRKKQAELDEEEKEIDAKLKYLELGITQRKESLAKDRGGRDYPPLRGLGEHRDYLSDSELNQLRLQGCTTPAGQYVDYPASAAVPATPSGPTAFQQPRFPPAAPQYTAGSSGPTQNGFPAHQAPTYTGPSTYPAPTYPPGTGYPAEPGLPSQPAFHPTGHYAAPTPMPTTQSAPFPVQADSRAAHQKPRQTSLADLEQKVPTNYEVIGSPAVTMSSAPPETGYSGPAVSGSYEQGKAPEHPRGSDRSSVSQSPAPTYPSDSHYTSLEQNVPRNYVMIDDISELTKDSTPTASESQRLEPLGPGGVSGRPGKDPGEPAVLEGP…
		ctgaag/CG	85576	86384	CG/gtgagt	809	111	YHLGQEETDWFDKPRDARSDRFRHHGGHTVSSSQKRGPARHSYHDYDEPPEEGLWPHDEGGPGRHTSAKEHRHHSDHGRHSGRHAGEEPGRRAAKPHARDMGRHEARPHPQASPAPAMQKKGQPGYPSSADYSQSSRAPSAYHHASESKKGSRQAHTGPSALQPKADTQAQPQMQGRQAAPGPQQSQPPSSRQTPSGTASRQPQTQQQQQQQQQQQGLGQQAPQQAPSQARLQPQSQPTTRGTAPAASQPAGKPQPGPTTAPGPQPAGP
		ttacag/CC	86496	86598	AG/gtgagc	103	710	PRAEQASSSKPPAAKAPQQGRAPQAQTTPGPGPAG
		ctacag/GG	87309	87440	AG/gtattt	132	225	AKPGARPGGTPGAPASQPGAEGESVFSKILPGGAAEQAGKLTEA
		tcacag/CT	87666	87706		41		VSAFGKKFSSFW*
	Ensembl release 67 LatCha1: JH127481:100,001 (ccaactgtgtatttctccattatttcacaattacagacatccaggaggt)
caelocanth Bassoon			68450	68622	AG/gtacac	173	39083	MGNEASLEGGEGGQALQQGSSGAGSVSAPSTVGQLKAASSPSAAANGAAAGPGTPTHR
		tcacag/AG	107706	108105	AG/gtaagt	400	127756	GSTRPNQLDQLAGQKAASQPFKQVGHSNESTKETQNHMQSGQRRQGSARTLHIDTSSGKSGRSPSVSPDRSSAPTSPYSVPQIAPLPSSTLCPICKTTDLNSSPKQPNFNTCTQCRSVVCNQCGFNPNPHLTE
		ttgtag/GT	235862	236701	AG/gtaaga	840	195608	VMEWLCLNCQMQRALGIDMTTATHSMSQQQIHSPSHSAPPQHKPEPKSPAQPTPGPERKAGATQQSATQGGHMPQAPLPTQQVKQEVTPRAHPNQPQPKPAAQQEAVRSSPQHHQAKPTAAEQKRSVGESPAKAPSGPSSNTQEQEGLTGKLFGFGASLLNQASTLISVQPETTPPTQQSPSKVASKVVFSDESTKAGSKTMGPLSGMQGKGGSTPASKQGKPDQVVQPKEVERPKVFCPLCKTELNVGTNQPPNYNFCTACKIQVCNKCGFNPAPHLVE
		tttcag/AA	432310	432882	AG/gtaaga	573	5323	KKEWLCLNCQTQRLLTGSLGDAPHPVSPASPKHQPMGSPKHQPVGFSQQQQQQQIRATQQQEMGFGQQQKGVTQQQGRGLAQQQKEATQQQGISQQQPSVGQSGQLPAAKHPGSSAQSKLMVQQTPTTASDTQKQQTLLEKEKVLTPSQIGSSQKVIEHVPLKGTTSDAKTGVLVKESKQNVESQRVKHQE
		ttatag/GA	438206	445180	AG/gtaagc	6975	10644	ESSKPYPQELSRSPQSMSDTGYSSDGISSSQSEITGLIQHEEEKLSESGLKEASPPSPSELTKLESTVRPLLESKSISQDQSGRRRTFQDPREEQRQKQRPHSLSITPEAFDSDEELEDILEEDEDSLEWENQRDQRESMESSDDFGSKLRHDYVEDSSESGFSPLPTRPKNVDLELTDEEFMRRQLLEMSAEEDNLEEEDMYSPPKHSKKLHKHESEKSKDGSSKRHLPHHASSMYEEETQGPEDSYKTAEEEEMMSAKGGLRRFKTIELNNTNSYSREIELSSETDLSLDREPELEMESLTGSPEERSRGDYSSTLPATTPSYTSGTSPTSISSMEEDSDSSPSRRQRLEEAKQQRKARHRSHGPLLPTIEDSSEEEELREEEELLREQEKMREVEQ…
		ttttag/AT	455825	458024	AG/gtaaag	2200	396	MSALPQSTLGRKVKRTLPSPPPEEAHIPLASQPHPQMYMSSLTQKGIPRAIPVTKGSLLKEIDRDLKIVEQESTKLRKQQAELDEEEKEIDAKLRYLELGITQRKETLLKDRERRDLSYIRCLGDNRDYMSDSELSNIRISAYEGNGILARPSTAPINQYSDFSTAQFPSTSSYAPYQYTAGQAVPQGPTNYQHGGFQAPHYSVSSSGQSQNGFQAQPSTYHAQSNYQPHGLPQTSNYESEHSLQSHTAFQPQNMYQAQTTYPNQNTFQPVQNAPFQSQADILAVHKKPRQTSLADLEQKIPTNYEVIANPTVVISSTTAEVTYTTTTVTSSYDQYKNSEPRMADRSNIVESPSANYSSESLYTNLEQNIPRNYVMIDDISELTKENSPPVESQKIDQQ…
		ccaaag/CC	458421	459331	AF/gtaagc	911	7214	YHLGQEETDWFDKPRELRSERSRHSSGHSSSSQRRNHIKHTYHDYDEPPDEDLWQQDDYSQSRHSSSREHKHHGESGRHSSRHTSDELPRKSSKQHPKDQGRHESRQHSQQPAQKKTHQSEQRTQQSYPVSSSEYSQQSRQPSGHHHASEAQRTQKQTQQVQLQQQQQQSSSKKPEPHSQQQPRQQHTGQQQPQQQQQQPSSRQEAAQQQSTRQSQQQQQPPSGQQGPQQQQQQQTRPGQQHVQPSSRQQQAAQQQQQQQPPPQQHQPQQQAAQQQQQAAQQQQQAKQPQTRQPQAGAQQQAM
		ttacag/CC	466546	466642	AG/gtaggt	97	5568	PKVMPADASKTAGKPPQQVKPPQSQPQGAAAPG
		ttttag/GT	472211	472342	AG/gtagga	132	4982	AKAGQKPVGAPGSTAGQPGPEGESMFSKILPGGAAEQAGKLTEA
		ttacag/CT	477325	477362		38		VSAFGKKFSSFW
	Fugu5/fr3 chr 3:3398853(-) cagcgccttgaaacaattttgattgtaacagatgctatataaatgcaaga
fugu bassoon a			4348	4583	GG/gtgaac	236	15664	MGNEASMEGGGQPGEPGAAAGMMGSMMPGGPTPGAGAGQHMKPINGAAAGGGMGVGGPAMGMTRYGQCGDECGRVTSSG
		atctag/AG	20248	20692	AG/gtaggc	445	14885	AGEPYRLATHESPVSPRHMQSSQASGMGQGPGSGSGHGMGLGPPGSSMGGHGHGGSPGQHASRRNLQVDFSGSRSGRSPSASPDRGVTPTSPYSVPQIAPMPSSKLCPVCTTTELSNPPAVPNYNTCTQCKATVCNQCGFNPNPHLTE
		ccgcag/GT	35578	37059	AG/gtaaga	1482	18899	VQEWLCLNCQMQRALGIDMTTPRSKSQQQIHSPSHQAKPIVQPQQPTPQPTQPTAVAQPKPPAHSQPTQQQHQQHPQPYSQTQPFSQAQQYPQSQQYPSSQSQPYAASHSGLQTQAHTSPGLQRHQGPGGPQAQTGNYQQGVRSDSYSQKAPGPVTGPNQPGGPRIPHPGAVPLPGLTKAPSQPDLGRGSPMHQSVARHHDQTRSAGSSPVHRPPSQAPPPAQDGLTKLFGFGASLLNQASTLINVDPLPTAATQPSPARGKVVFSNAAPDNKQQQQGTPFTKPFGMGGPHAPASMSGPHAQSHMGGPQSQSQMGGPHAQTQMGGPHAPSQMGGPHAPSQRGGPTQMSQMGGPQQPSQMGGPHVSSQMGSPYQQSQTGAPRMGGPHAPTQQQQTSMPHQ…
		ttgcag/AA	55959	56423	AT/gtaagt	465	2036	KKEWLCLTCQTQRLMSGGGLDEPPLPVPHPSPKHQAMGSPRHQATTAQQSPLHKPTSQQGQKPAQAQVQKPPMGTDGSSPFAPTAAKQQADTKTGTPATAPGPAPTTETQRPPKPTEEKIRTEPENQTAKESKPTPKKGEQIIPIKDLKKSRHYD
		ctgtag/GA	58460	63766	AG/gtagag	5307	1243	DTKNNSTYELSRSPQSLSDTGYSSDGISSSHSEITGLIQEEEMKLSERGVSGRGSPPSPSEITKLESSMRPLLEKSLSEEKPDRRGRRHRDLDDRGKQRPRSLSIPPDAYDSDEELDDILEEEESGGDWESKRKDVKEDKKDKKKKEKDLDPTEMTDEEFMRRQIMEMSADEEIEEEEEEEEEIEEDEYEEDEGYGYQKPKKSHHKHMISESVKEKRRLQHHSSSFEEETKSSTDIYKGSVEEGEEDVMASQGGLRRFKTIELNNTNSYSRDMELSTENDLSLDREPELEMESLTGSPEERSRGDYSSTLPATSSSYGSGQSPTSISSMEEDSDSSPSRRQRLEEAKQQRKARHRSHGPLLPTIEDSSEEDELREEEELLREQEKMREVEQQRIRSTAR…
		tgacag/GT	65010	65174	AG/gtggga	165	90	VLQQQQHEREKQLILQREQLAQQKSQLDQIQSLQNQLQVQLEEQKRHKTVGQPIQ
		catcag/CT	65265	65506	AG/gtcagt	242	494	LDMNGQPLHPYMDSQVGTRSLPNSSSEMCLRSQEDHMETRSNIRKHSSMTRLDGDGVMFYGSSRRIVDSCVQTDDEDREER
		caccag/GT	66001	66922	AG/gtaaag	922	2818	YMMRHRTRRRGRSVDCSVQTDDDEDKAVTEQPVRRRRSRFSRHSESTTTGSASAATDTKCDALKMVSSSIGIQTSREMSCQTEVEHLGRVSPAIHVTMPDPNKVEIVHYISGPERTQKGQSLACQTDPEAQSQGVVAPQLSVPTTVSPYSSSTSSGSHQSSSVDLLTQQRQQQNATANAAKFERRRPDPLDINYQPHNHLHNESISSIIRQQQSAPKSPHVLYSPVSPVSPHRLLETSLSSERLNKAHVTPQQKSYTAESPQRHPSMPRPIKSSQRSMSDPKSLSPTADEHTKARLALYQQQALQSQ
		ccctag/CT	69741	72219	AG/gtaatt	2479	798	LAALQQSSLLRKVKRTLPSPPPDETTTSAHLQQLYMPSVPSLKPSSRSGLAAKASLLKDLTHELKAVEQESTKLRKQQAELEEEEKEIDAKLRYLELGIHQRKETLVKERERRDIAYLRCMGDTRDYMSDSELNNLRLAAAAASHDANGLLSSRPSTAPLSQFTSDLSTGSQYPPSSSYLSSQYSQSQPTAPLQQTSVPYQSSAFNQPPYPSVSQSQALPQPTPLQSHVPPPGPSYQPQTSYPSHSYPQTQPPYPQTDIGLPAAPQPQPQPGHTGFGPAPPGQPPYPTHSSPYPSAVSSYPSQTTPYPGQPQADILTVHPGRPRQTSLADLEHKMPTNYETISNPTVVVTTTAQDATYSSTAPTYGQYTGSTTMASSYGPYGSAPVSSSYGGYSTMPAS…
		ccaaag/CC	73018	73518	AG/gtatgg	501	862	YHLGQEETDWFEKPRSSSRHYSSSHSSGRSRHGYKHSYPDYDEPLEEDLWPQDEYGHGGRHSSSRDHRHHGSSGRHSSSSRHSDEPRSSRSSKGHPKDPSVRHDPSGRSSSSGRRGDSRSGGYHSSDYSRDPSGHHHGQRSSRQGDPHRSSRSKSQQGIDMQGQMTG
		aaccag/GC	74381	74709	TG/gtgagc	329	2466	SSRSGSSSTRGQGSAGGPAGSGRQSVTGPQSEMGPGQKTQLQQQAQISAARPGQPGAPAGTGSQQQLSTQGQGMGMGPNQAKPGQMGPTGGPMGQTRQTGPQGNTPPTM
		ctatag/GC	77176	77269	AG/gtacag	94	327	AKIDTPPATAIGAKAAPVMASKVGQPPLTGIG
		gtccag/GC	77597	77728	AG/gtaggt	132	79	SKAAPRPGGIGSAAAGQPGMEGDGMFSKILPGGAAEQAGKLGEA
		ttccag/CT	77808	77848		41		ISGFGKKFTSFF*
	Fugu5/fr3 chr19:5654510 (-) aaagcgtgtcatttttaattgctgtctgtcaggtttagacggaaggcgag
fugu bassoon b			4222	4400	AG/gtagcc	179	4888	MGNEASMEGEGQAGQPGTAVPATGAPASISAPPDAGQLIKPSNGAPAGGSGAGPGPGINR
		taccag/AC	9289	9661	AG/gtaaga	373	8099	PPLSDPGPKAGMQSGHGTGDRLASHDTYQPQGEQGQGHVSRKSLQVDVGGSRPGRSPSVSPDRGSVPTSPYSVPQIAPMPSSKLCPVCKTTDLMGVGDNFNTCTQCRCKVCNQCGFNPNPHLTE
		ccgcag/GT	17761	18549	AG/gtaaga	789	15821	VQEWLCLNCQMQRALGMDMTTPRSKSQQQIHSPSQAAKPELKSDPSTQTAPQIQTPSQLHPHTQAQPIPIPTKKPGPAGPGQQQAKLPPGAVPLPGMAKAPSQPDLSRSSPAHQPPNPRQDQTRSAGSSPSRQPPPPEQTFGKLFGFGASLLNQASTLISETTQPQQQPPKPTPKPGGPSGPGSGSVRPPGPQPAQHGPRAQAQQPQHPTAPDPSKAKVCCPLCKTHLNTGNKSDPPNYNNCTQCHQQVCNMCGFNPTPHLVE
		ttccag/AA	34371	35171	AA/gtgagc	801	1006	KNEWLCLNCQTQRALSGNLGDMPAPIAQPIGSPQPSATSGQQPSQQRGSSQLTGPQPTGLQQHKKATGPQVSGPVSPVKLSGPASQTKGPSQASPQAKGSAQPKGATQPAPQSKGPTQPLAQSKGPQIKGPNQLNSQSKGIVSSSNQMKGPGQAKGLTQTKGSAQPSAQAKGPSHPTGSKVSSATGKTTTNNSKAITTQSKTAPVQSKPTGSTQARKQTQSQEKTEVLPKALKEVNKSSPKKTLSENMTSPKDVKTSEDTQKSRHHE
		tttcag/GA	36178	39400	AG/gtcatt	3223	158	DSNKSSTQSLSDTGYSSDGISSSHGEITGQIIEEGIKLSERGASIPSEINILENSMKNLLESKTISDQKNRPLSLSVMLDREYSPEDDAARDESEDDLSCKLRHDYVEDSSESGLSPLPIRQKTHKDLTDEEFMRRQIMEMSADEEEVEEHGNQKTKKVHKASGDLKERRRLTQHSNSFEDDTKAADSPYKANEEDVVIAGGLRRFKTIELNNTNSYNRDMELSTDHDLREPELEMESLTGSPEERSKGEYSSTLPATTPSYTSGTSPTSVSSMEDDSDSSPSRRARLEEAKQQRKARHRSHGPLLPTIEDSSEEDELREEEELLREQEQMRDLEQQKIRSTARKTKRDKEELRAQRRRERSKTPPSNLSPIEDASPTEELRQAAEMEELHRSSCSEYS…
		agtcag/GA	39559	42377	AG/gtaaga	2819	477	RIQPSMSDTNLPSMTDTSHHQNNGQGSFAVDLSSMNQAHDGGYLGVGAQYGSYTDLRHQGDLAGPSLPLRRYGSMSNINSEYTYGSRELTGSQDSNLAQYSATTAREISRMCAALNSADQFGSRYGHNIELGPYGTGRGGPLSRLNLQQSLASIRANLLYGTDGRPTANGQTLTNLINARQASIRALYPAAMRGVDGMIYSTINTPIASTLPITTQPSSVHRPIPRGIYRPYPTGVTAVPLATLTRLPQMTTRMALSTQGPYSYPPANQLPTSDTSSGVIPDATTLHQETAVYLGKPSTTATVQAAASILPSQHVAATSLQTTIGQQMDHTLNTQSVTTFSQAHGHPPCGQIVQAQMQPQHIPAQTEPLSLTQTQPQLTQDQTQVTTHSIATSGSKLSD…
		taacag/AT	42855	44946	AG/gtaact	2092	367	MASLQQQNSLMRKVKRTLPSPPPEETPLPIVTPAQMYSSPGMSHRVLPRHVQGVTKTGLLSELKAVEQESSKLRKQQAELEEEEKEIDAKLRYLELGITQRKETMVKEKERRELAYLRCIGDARDYMSDSELNNLRMAGVTGNFDSNGLLTRPSTAPMSQFTNDLNAAGQYPSTSTYITYPYSQSQPSTQQPSSGYQPIGFQPPQYPSTSAPQPGTFQPQPPPGPAYQNQGAYSNRMYDQSSYQTDHGMQQHGHQGFHPPGQPTTIQTIPYPSHSSYQPGLYQPQAEILTVHHQRPRQTSLADLEQKVPTNYEVISNPAVSVATSAPDANYGAIYNNAYGPYRPPEPGLTHTMESPTSAYASDGLYTSNLEQNIPRNYVMIDDISELTKDNANQPTDAL…
		caaaag/CC	45314	46134	AT/gtgagt	821	707	YHLGQEETDWFEKPREARSDRSKHHGSGSHSSTGRRSKHTHHDYDEPPEEYCPGEEYSQQRHTSSSAPREHRHHGSSSGRHSSSRHTSEDPRSSRSSRTHPKDQTARSDGRGSSSLQRRSGADSRSAQASPRNSGDFSRESDPGRHHGTGGRGQRPQGDRTTRRQDPTATGSKQQQQPPQSHSGQQRSGGQGHSGRHPGSEPLDAPQQAQQQHQQNTHPQQRSQTPPHSQPTPTTTTTTTAGPAQQQQQQQQQQPKSGPEPSGQPARQPATTN
		ccacag/GC	46842	46953	CG/gtgagt	112	100	AKMVTTPSASTTGIKPSAGIPTVPPASKITTPPLTGIG
		ctgaag/GC	47054	47200	TG/gtaggg	147	109	SKAAPVGIGSKAGGIGSTAAGQAPPEGENVLTKILQGGAAEQAGKLGDA
		tcgtag/CT	47310	47350		41		LSGLGKKFTSFW*
	OryLat2 chr7:6117416 (-):ctctgaggaggccagtgtcttggtgacagtcgttatagcaacaatgggacagatcgggaa
medaka bassoon a			32136	32314	AG/gtagga	179	23986	MGNEASMEGGGEPGAAGMMGSVMPGGPGAGPGAGQHTKPVNGAAAGGGMGMTGPGMGMTR
		gtccag/AG	56301	56745	AG/gtaagt	445	26267	AGEPYRLASHESPSSPRHMQTSQGASMGHGQGTGHGMGQSSAMSVMGAHTGQSQGQHASRRNLQVDFSGGGGSRTGRSPSVSPDRGMTPTSPYSVPQIAPMPSSKLCPVCTTTELSNPPAVPNYNTCTQCKATVCNQCGFNPNPHLTE
		ttgcag/GT	83013	84383	AG/gtatgg	1371	39280	VQEWLCLNCQMQRALGIDMTTPRSKSQQQIHSPSHQAKPIVQPQQPTSQPTQPVAAAQSKPMAQAQSVQQQQGQSQPYRQPQPHSQPQPYSQTQQYLQSQNQSYPSSQPRPQVQPHESPGLQRHTGPAGHQAQIGQSQQGMRSDPYSQRGPGPSGPIGGSMGGPGQLGGPRIPHPGAVPLPGLTKAPSQPELGRGSPMHQSMARHHDQTRSAGSSPAHRPQSQAPPPAQDGLTKLFGFGASLLNQASTLINVDPLPTASPQPSPARGKVVFSNAASDNRQQQQGATSTKLFGMGGPSAPGPQSQGQMRDPYQPSMIGPKTSSLTGVPHDPSQAGGGMSGPHAPAQKQQQKTTPHLQETQQQQSPAHHQKGQQAKQPQSQGQQHQQTPSHEQKVPQKQEP…
		cttcaa/AA	123664	124125	AC/gtgagt	462	2001	KKEWLCLNCQTQRLMSGGGLDDPPLPIPHPSPKHQQMGSPCHQTPTSQQSPLHKPTTQQMAKPSQPQTQKTTQSATSVSGPSITTTAKQPTETKTTAPAPTAVPATEAQKQTKPTQEKLKTETENQTTKETKPSQKKGEQITPIKDIKKSRQYD
		ttacag/GA	126127	131478	AG/gtagag	5352	1277	DTKNNSSHDLSRSPQSLSDTGYSSDGISSSHSEITGLIQEEEMKLSERGIIGRGSPPSPSEITKLESSMRPLLEKSFSEEKADRRGRKHRDRDLDDRGKQRPRSLSIPPDAYDSDEELEGILEEEENVVDWEGKRKEGKDEKKEKKKKEKEAEPTEMTDEEFMRRQIMEMSADEDIEEEEEMEEEDDEEDEGYGYQKPKRSHHKHMISESGKEKRRLQHHSSSFEEETKSSTDVYKGSLEEGEEDVMASQGGLRRFKTIELNNTNSYSRDMELNNENDLSLDREPELEMESLTGSPEERSRGDYSSTLPPTSSSYGSGQSPTSISSMEEDSDSSPSRRQRLEEAKQQRKARHRSHGPLLPTIEDSSEEEEMREEEELLREQEKMREVEQQRIRSTARKT…
		cttaag/GT	132756	132917	AG/gtgaat	162	424	VLQHQQHEREKQLVLQREQLAQQKAQLDQIQSLQQQLQLQLEEQKRQKSAQNIQ
		taacag/CT	133342	133598	AG/gtatgt	257	952	LDVNGEPLHPYIDSQMSSRSLPNSSSEMCLRTQEDHMEARASIRKHSSMSRLSRDNLDGDGVVFYGSPRRIVDSCVQTDDEDGEER
		taccag/GT	134551	135487	AG/gtaaag	937	2376	YMIRHRTRRRGRSVDCSVQTDDDEDKAESGHPVRRRRSRFSRHSESSAAGSNSASTATSATETKSEAPKMVSSSIAIQTIREMSCQTEVEHLGRVSPSIHVTMPDPNKVEIVHYISGPERTQKGQSLACQTDSEAQSQGVVAPQLSVPTTISPYSSSTSTGTQQSGSSDMLTQQRQQQHISANAAKFERRRPDPLDINYQPHNHLHNESISSIIRQSQTAPKSPQVLHSPVSPVSPHRLLEATLSSERLNKAHVTPQQKSYTAESPQRHPSMPRPIKSGQRSMSDPKSLSPTADEHTKARLSLYQQQALQSQ
		ctttag/TT	137864	140357	AG/gtaaat	2494	815	LAALQQSSLLRKVKRTLPSPPPDETAPSAHMPMMTPVLQQAYLPSMPSLKPSSRSGLAAKASLLKDLTHELKAVEQESTKLRKQQAELEEEEKEIDAKLRYLELGIHQRKETLVKERERRDIAYLRCMGDTRDYMSDSELNNLRLAAAAASHETNGLVTTRPSTAPLSQFSSELSMGGQYPPTSSFLSSQYPQSQPAAPSQQSSAPYQSSTFNQPPYPTVSQSQALPQPTPLQSHAPPPGPSYQSQTSYPSHTYPQTQPPYPQTDLGIPAAPQPQPGPTGFGPAPPGQPPYPTHSSPYPSAVSSYPSQTAPYPGQPQADILTVHPGRPRQTSLADLEHKMATNYETISNPTVVVTTTAQDATFSSAPPSYGQYTGTTTMASSYGPYGSAPVSSSYNGYS…
		ccaaag/CC	141173	141664	AG/gtatgc	492	1222	YHLGQEETDWFEKPRSSSRHYSGHSSGRSRHSVKHTYHDYDEPPEEDLWPQDEYGQGGRHSSSRDHRHHGSSSRHSSSRHSDELRSTRSSKGHPKDPLMRHDPSGRSSSSGRRGESRSGGYHSTDYRDPSGHHHGQRSSRQGDPHRSSRSKSQGPVDMQGQPPG
		atgcag/GC	142887	143239	TG/gtgagc	353	1345	SSRSGSSSVRGQGSAGGPAGSGRQGGPGSQTDGTQGQRTPLQQQSQTSANRPGQPGTMTTTGPQQQTPAQGQGMGMGVGLGQGQGQGQAKPGQMGPAGGPMGQARQTGPAGTTPSSM
		ctccag/CA	144585	144678	AG/gttctg	94	621	TKIETPPATAIGAKAAPIMASKTAGPPLTGIG
		gtccag/GC	145300	145431	AG/gtagaa	132	146	SKAAPRPGGIGSAAAGQPGMEGEGMFSKILPGGAAEQAGKLGEA
		ctacag/CC	145578	145618		41		ISGFGKKFTSLF*
	OryLat2 chr5:3318195:cccctaacaatgctgccgcatccactgctggaatgatgagaaaggggtta
medaka bassoon b			20506	20684	AG/gtacac	179	6729	MGNEASMEGEGQAGQPGPAVPAAGAPTSISAPPGSGQLLKPSNGAPAGGSGAAPRPGINR
		tgccag/AC	27414	27798	AG/gtaagc	385	21437	PPPSDPKPGGQSGHGTGDRLASHDASQHAAPQGTQGEGHAARRNLQVDLGSNRSGRSPSVSPDRGNVPTSPYSVPQIAPMPSSKLCPVCKNTDLMAAGDDKLSFNTCTQCHSMVCNQCGFNPNPHLTE
		ttttag/GT	49236	50030	AG/gtaaga	795	37175	VQEWLCLNCQMQRALGMDMDTPRSKSQQQIHSPSHPTNPDVKPESAAQPAPQTQTPHPKPLSAQTHPGPAPTKQTGPGQQQVKLPPGAVPLPGMAKAPSQPDLSRNSPAHQPQHPRQDQTRSAGSSPSRQPPPPEQTFGKLFGFGASLLNQASTLISETTQPQQQPPKPAPKPGGPPGPVSGASKPSASHPAQQGPHASTQQQQQQQQQQRAPSDPSKPKTCCPLCKTSLNVGNTSEQPNYNTCTQCHSQVCNMCGFNPTPHLTE
		tttcag/AA	87206	87991	AA/gtgagc	786	1079	KKEWLCLNCQTQRALSGSLGDIPAPMAQPMGSPRASAPSNQQTAQQKSPSHLSGPRATVPQQQQKPTGSQVSGPLSNGKEAEPASQTKRFSQTSPQTKCSTQPTSHVKGQTQPSAQSRGPAQAKGPNMSHAQSKPPTQPANQTKGPGQVKGLTQTKGSAQPSAQTKGSSSSSGAKTSSSLGKASASNAKTTTTPSKTTPTQSKPTGISQARKQPQSQEKTKVAPKSLKEDVKVSTKKTLSENLTSPKERTISEDAQKSRHHE
		ctttag/GA	89071	95370	AG/gtaact	6300	3013	DYNKSSTQSLSDTGYSSDGISSSQGEITGRIQEEGIKLNERGSLIPSEISKLETSITPLLQSKAAQDQKHRPHSLSVGQERDYNPEDDAAKDESEDDLSCKLRHDYVEDSSESGLSPLPVRQKKSHKVLTDEEYMRRQIMEMSADEEESEYGNQKAKKPHKTSGDASKERRRLSHQSNSFEDDTKGSEEASKDDVVMAGGLRRFKTIELNNTNSYNREIELSSEHDLREPELEMESLTGSPEERSKGEYSSTLPATTPSYTSGTSPTSVSSMEDDSDSSPSRRARLEEAKQQRKARHRSHGPLLPTIEDSSEEDELREEEELLREQEQMRDLEQQRIRSTARKTKRDKEELRAQRRRERSKTPPSNLSPIEDASPTEELRQAAEMEELHRSSCSEYSPS…
		taccag/AT	98384	100457	AG/gtaact	2074	353	MTSLQQHQNSLMRKIKRTLPSPPPEESPIPIVTPAQMYSSPGITQRIHPRPAHAVTKTGLLSELKAVEQESTKLRKQQAELEEEEKEIDAKLRCLELGITQRKETMVKDRERRELAYLRCMGDARDYMSDSELNNLRMGAGTFDANGLLTRPSTAPLSQFTNDITSTSQYPSTSSYLPYPYPQSQPSAPQQSSYQQIGFQSPQYSSSSAPQPGTFQPHPPPGPGYQNQTYSSRMYTQSSYQTDIGMQQHGHQGFHPPAQPMPAQTLPYPTHSSYQLGLTYQPQAEILTVHQRPRQTSLADLEQKIPTNYEVINNPAVSVATSAPDPNFGPTYSNAYGQYRPPEPGLTHSVESPTSAYPSDGLYTSNLEQNIPRNYVMIDDISELTKDNTGQPTDALGHP…
		aaaaag/CA	100811	101676	TG/gtaagc	866	523	YHLSQEETDWFEKPREARSDRSKHHGGGSHSSTGRRSKHTYHDYDEPPEEYCQQDEYNQQRHTSTSREHRHHGSNSGRHGSSRHGTEDARSSRSSRAHSKDPPGRTDGRSSSSAQRRNVTDNRSAHGSPRNSGDFSRDSVSGHHHGTGGRSQRPQDRTSTRRQDPSKPQQIPQGHTGQQRPGGQGQSEGFPGSDHLDGTQQQHQQSANQQLQPQQQPQPSQSSQSTTTPAGLGQAQQQQQQQQQQQQQQQQQQQQQQPQQPQQPRSAQAPSQGRQPGIGSAPGQPAPM
		taacag/GT	102200	102296	TG/gtaagt	97	85	SKAAPAASAAGMKPTAGISSAPQPSKIPTPPLTGIA
		ccaaag/CA	102382	102528	TG/gtactg	147		APVGIGSKPMGIGTAAAGQVPPEGENVLTKILQGGAAEQAGKLGDA
	Last exon in gap
	broad/GasAcu1 chr XII:6700888 (-) (ttctctcgcgctttcatttcctccctctacatggaccgtggccgcgcggc)
stickleback bassoon a			276	460	AG/gtaggg	185	16736	MGNEASMEGGGQPGDPGAAGMMGPVMPGGPATAPGAGQHMKPVNGIAAGGGMGIGGPGMGMR
		gtccag/AC	17197	17644	AG/gtaggt	448	18418	PGEPYRLATHETPTSPRHMQSTQGPGMGPGMGPGPGTGHGPAGSSAVGHGGHPSPGQHASRRNLQVDFSGSGGSRRGRSPSGSPDRGVTPTSPYSVPQIAPMPSSKLCPVCSSTQLSNPPAPPNYNTCTQCKSTVCNQCGFNPNPHLTE
		ctgcag/GT	36063	37907	AG/gtaaga	1845	25880	VQEWLCLNCQMQRALGIDMTTPRSKSQQQIHSPSHQAKPIVQPQQPTPQPTQPAAAAPSKPLAQSQPSQRQLQQQQHHPQQQQQQQQHHPQQHPQHQQHQSQPYSQSQPYSQSQPYSQPQQYPQSQPQSYPGSKSGPQAPPHTSPGLQRHSGPGGSQTQTGSLQQGMRSDPYSQRDTGAPGAVGVPTGGPNQPGGPRIPHPGAVPLPGLARAPSQPDLGRGSPMHQSMARHHDQTRSAGSSPAHRPQSQAPPPAQDGLTKLFGFGASLLNQASTLINVDPLPTASTQPSPARGNVVFSNAASDNRQQQQAAPGTKPFSMGGPHGPTQMGGPQASSRMGGPQAPSQMGGPHNASKMAGPHVQSQMGGPYPPGQMGGPHAPSQTGGPYPPGQMGGPHAPSQ…
		gtccag/AA	63788	64246	AT/gtaagt	459	2516	KKEWLCLNCQTQRLMSGGGLDDPPLPVPHPSPKHQPMGSPRQQAPASQPSPLHKPTNQQGPRPTQPPAQKALAGTGGSGSFAPSAAKQPTDPKTATPATAPLSTADTQKQPKASQEKPKTEPENKIGKDTKASQRKGEQITPIKEIKKSRHYD
		ccttag/GA	66763	72126	AG/gtagag	5364	1311	DTKNNSTHDLSRSPQSLSDTGYSSDGISSSHSEITGLIQEEEMKLSERGISGRGSPPSPSEITKLESSMRPLLEKSLSEEKVDRRGRKHRDRDLDDRGKQRPRSLSIPPDSYDSDEELEDILEEEEDGGDWEVKRKEGKEEKKEKKKKEKETEPTEMTDEEFMRRQIMEMSADEDNEEEEDEMEEEEDEEDEGYGYQKPKKNHHKHMISDSGKEKRRLQHHSSSFEEEPKSSTDVYKGSLEEGEEDVMASQGGLRRFKTIELNNTNSYSRDMELGNENDLSLDREPELEMESLTGSPEERSRGDYSSTLPATSSSYGSGQSPTSISSMEEDSDSSPSRRQKLEEAKQQRKARHRSHGPLLPTIEDSSEEDELREEEELLREQEKMREVEQQRIRSTARK…
		gtttag/GT	73438	73605	AG/gtgaga	168	282	VLQQQQLEREKQLVLQREQLAQQKSQLDQIQSLQHQLQQQLVEQKRQKTAAAQNIQ
		tttcag/CT	73888	74144	AG/gtagcg	257	417	LDANGQPLPPYVDSQLGFRSLPNSSSEMCLRSQQEHVETRSNMRKHSSMTRLSRDSLDGDGVVFYGSPRRIVDSSVQTDDEDGEER
		ccacag/GT	74562	75498	AG/gtaaag	937	1851	YMMRHRTRRRGRSVDCSVQTDDDEDKAETEHPVRRRRSRFSRHAESSATGSSTAATSTTASDSKTETPKMVSSSIAIQTIREMSCQTEVEHLGRVSPAIHVTVPDPNKVEIVHYISGPERTQKGQSLACQTDTEAQSQGVVAPQLSVPTTVSPYSSSTSTGTQQSGSSDLLNQQRQQQHIAANAAKFERRRPDPLDINYQPHNHLHNESLSTIIRQHQTAPKSPQVLYSPVSPVSPHRLLENSLSSERLNKAHVTPQQKSYTAESPQRHPSVPRPIKSTQRSMSDPKSLSPTTDEHTRARLSLYQQQVLQSQ
		ctccag/CT	77350	79861	AG/gtaatt	2512	867	LAALQQSSLLRKVKRTLPSPPPDENTTSAHLPMMAPSLQQVYLPSVPSLKPSSRSGLAAKASLLKDLTHELKAVEQESTKLRKQQAELEEEEKEIDAKLRYLELGIHQRKETLVKERERRDIAYLRCMGDTRDYMSDSELNNLRLAAAAASHETNGLLSTRPSTAPLSHFASDLNTAAQYPPSSSFISCQYPQSQQAAPMPQSNVPYQASTFNQPPYPSVSQSQAVPQPTPLQSHVPPLGPSYPSQTSYPSHTYPQTGPPYPQTDIGLPAAPQPQPQPQPVHTGFGPAPPGQPPYPTHSSPYPSAVSSYPGQTTPYPGQPQADILTVHQGRPRQTSLADLEHKMPTNYETISNPTVVVTTTAQDCNYSSAAPSYGQYTGMTTMASSYGPYGSAPVSSSY…
		ccaaag/CC	80729	81229	TG/gtaaac	501	2151	YHLGQEETDWFEKPRSSSRHYGSSHSSGRSRHGVKHTYHDYDEPPEEDLWPQDEYGHGGRHSTSRDHRHQSSSGRHSSASRHSDEQRSSRSAKGHPKDPSMRQDPSARSSSTGRRGESRSGGYHTSDYSRDPSGHHHGQRSSRQGDPHRSSRSKSQQQVDMQGQPPG
		tccaag/GC	83381	83706	TG/gtaagg	326	2030	SSRSGSSGRAQGPAGGPTGSGRQSGPGSQTDGAQGQRTQLQQQAQTSAARSGQPGAAMTTGPQQQPSAQGQGMGMGQGQAKPGQMGPAGGPMGQARQTGPAGTTPANM
		ctgcag/GC	85737	85830	AG/gtacag	94	689	AKMDMPPVTAIGAKAAPVMATKAAQPPLTGIG
		ttgcag/GC	86520	86651	CG/gtacgt	132	566	SKAAPRPGGIGSAAAGQPGMEGDSMLSKLIPGNAAEQAGKLGDA
		ctacag/CT	87218	87258		41		ISGFGKKFTSLF*
	broad/GasAcu1 unmapped:4509891 (cagttcctgatatgggattccttgttatggcacatttactatgaagcgca)
stickleback bassoon b			5369	5547	AG/gtagcg	179	4660	MGNEASMEGEGQAGQPGAAVPPAGAPASISAPPDSGQLIKPSNGAPAGGSGAGPGPGINS
		aaccag/TG	10208	10703	AG/gtaagc	496	8712	GRLIVSAGTQMSSVLTTERRKSPTAIPLCVLFIVSARPPPSDPGPKAGVQSGHGTGDRLASHETRQHAAPQAEQGHVSRKSLHVDVGSSRTGRSPSVSPDRGSVPSSPYSVPQIAPMPSSKLCPVCKTTDLMGTGDDKPTFNTCTQCCSMVCTQCGFNPNPHLTE
		tcacag/GT	19416	20597	AG/gtaaga	1182	17858	VQEWLCLNCQMQRALGMDMTTPRSKSQQQIHSPSHAAKPELKPDASNLPETQTHSRPQTQPPAQDHLGQAHHPGQAHPPGQAHPPGQAHPPGQAHPPGQAHPPGQAHPPGQAHHPGQAHPPGQAHPPGQAHHPGQTHPPGQAHHPGQAHPPGQAHHPGQAHPPGQAHHPGQAHPPGQAHHPGQAHHPGQAHPPGQAHSSPGFVKQAGPAGPGQQQIKLPPGAVALPGMAKAPSQPDLSRNSPAHQPQPPRHDQTRSAGSSPSRQPPPPEQTFGKLFGFGASLLNQASTLISETTQPQQQPPKTAPKPVGPVGPGPGAGKASGAPPAQQGPRAHAQQQQQNAPMDSTKPKACCPLCKTDLNIGNTAEQPNYNTCTQCHHQVCNMCGFNPTPHLVE
		ttttag/GT	38456	39256	AA/gtgagc	801	1220	KKEWLCLNCQTQRALSGSLGDAAAPVAQPLGSPRPPATANQQPPQQKGPNQLLGPRPTGPQQQQKPPGPQVSGPVSPVKHAGPAPHTKGPSQALPQTKGSAQPGSQNKGPNQQPSQTKGPSQPSAQSKGPQSKGPNQSQGQSKGPVQSSNQMKGQGQAKGPTQTKGSAQPSAQTKGPSHPPGAKAPPGKATPNHAKASPTPSKTTPAQSKPTGNNQGRKQPQEKAKVASKTVKEDVKASPKKILSETITSTKDMKIAEDTQKSRHHE
		ccacag/GA	40477	42553	TT/gtaaaa	2077	175	DYNKSSTSLSDTGYSSDGISSCHGEITGQIREEGIQLSEKGASIPSEITKLESSMKPLLESKTSDQKHRPHSLSVGQGRDYNPDDEAARDESEDELSCKLRHDYVEDSSESGLSPLPVRQKKSHKDLTDEEFMRRQILEMSADEEEMEEHGNQKSKRVHKTGGDLSKERRRLAHQSNSFEEDTKPTEANEEEDVVMAGGLRRFKTIELNNTNSYNRDMELSTEHDLREPELEMESLTGSPEERSKGDYSSTLPATTPSYTSGTSPTSVSSMEDDSDSSPSRRARLEEAKQQRKARHRSHGPLLPTIEDSSEEDELREEEELLREQEQMRDLEQQRIRSTARKTKRDKEELRAQRRRERSKTPPSNLSPIEDASPTEELRQAAEMEELHRSSCSEYSPSM…
		tttcag/GC	42729	45600	AG/gtgcta	2872	180	SSMGCGVKVQTHQISNVVDLRAPVRPAPIIMTDQGMDLTSLASDARRYSLGAEQPSGRHTAVQPLIMNLNAQEQPYISVSTPTTVSVTVAGSMFMSQPKHQVVYGDPLQHRVDLGQGVGSAVCLSQNKPPITDPSIPKIDACLENLGIQQHQLQLQQQKLLQQQQLLEQQLQQHHQQSSFARYNLANQVQPTLMKKDLVVSQTSSGQPAVTASAIPRVSPLVPPPVSGAPASNTPLEVYSGVALELKNKPTVMNLSTGKPHVMMVQLDENKPSHGGTVTQLVKEEPPLPPQVLDLTGQIKPENQVACCDVVYKLPFAGSCSGSFNQKPPTISSDKTPTPESSQAAYPPHPPHYNIIQQQQKQHQPQPTQRVTEEHKPYLPPVGSSGRIQPSMSDSNLPS…
		tttgag/AA	45781	46764	AG/gtacgg	984	1612	SSDKQTDSKMMKKQNSMPRLRDGTEDDSLRKITDSCVQTDDEDGEDRFMNRRRRTRRIADSSVQTDEEDQGEWEQQPVRRRRSRVSKHSESSGEAKSEGSSKVASASIAIQTTNDSSCQTEPDQLSRNSPAIHITMAETSKVDLLHYIAAPERTNKGESLACQTEPESQFHGVVAPQLSVPTTINPYSTSLHIVGANASEPTSPRHQGVVKFERRKPDPLEIGYQQNESPSRQPPKSPQVLYSPVSPLSPHRMLETTFASQEKLNKAHVTPQQKAFTTESPQRHQTLPRPIKSVQRSMSDPKPLSPTSEDPAKNRFSPYHQQAVSNSQ
		tccaag/CA	48377	50474	AG/gtaact	2098	347	QMASLQQQQNALMRKIKRTLPSPPPEETSLPIVTPAQMYSSPGMPQRVLPRPAQGVTKAGLLSELKAVEQESSKLRKQQAELEEEEKEIDAKLRYLELGITQRKETMVKDRERRELAYMRCMGDARDYMSDSELNNLRMVAATGTFDANSLLTRPSTAPLSQFANDLNVTSQYPSTSSYMSYPYPQVQPSTQQPGSAYQQIGFQPPQYPSSSAPQPGTFQPHPPPGPGYQNQGTYSNRMYAQPSYQTDLGMQQHGNQGFHPSGQPMPSQNLPYPSHSSYQPALSYQPQADILTVHQRPRQTSLADLEQKLPTNYEVISNPAVSVATSVPDSNFGSVYSNAYGQYRPPEHGLPHSVESPPSAYSSDGVYASNLEQNIPRNYVMIDDISELTKDNASQSTD…
		caaaag/CC	50822	51684	CA/gtgagt	863	307	YHLGQEETDWFEKPREARSDRSRHHGVHSSTGRRSKHTYHDYDEPPEEYCPQDEYNQQQRHPSSTTPRDHRPHGGSSGRHSSSRHTSEDPRSTRSSRTHPKDPSVRSDGRGSSSTQRRNGPDSRSAQGSPRNSGDFSRDPASGHHHGTAGRSQRPQGDRTTPRRQEPSTAGPKAQQQQQQPQPPSHGHAGQQRSGGPGQSGRHPGSEPLDVTQQAQQQHPQSAPPPQQQQQQQQQQQPLPHSQTPQSSQPTSTTAGAGPAQPQPKSGQAPLGRQPGVGSVAGQPATT
		tgaaag/GC	51992	52115	TG/gtaagt	124	89	AKMEAIPPAAAAAAATGMKPTTGVPTATQPTKIATPPLVGIG
		ttgcag/GG	52205	52348	TG/gtacgg	144	201	SKAPVGIGSKPVAIGSAAAGQPPAEGENVLTKILQGGAAEQAGKLGDA
		tcgtag/CT	52550	52590		41		LSGFGKKFTSLW*
	Orinil1.0 GLI831308.1: 1524975(-) :gtgactttgaagagtttaaatggttgtgaaataatagtcgtaaaaaaaag
tilapia bassoon a			7061	7242	AG/gtagga	182	31245	MGNEASMEGGGQPGEPGSAGMMGSMMPGGPSQGPGQHMKPVNGATAGGGMGMGGPGMGMTR
		tcctag/AC	38488	38881	AG/gtaggt	394	34375	HMQSSQASGMGQGPGSGQGMGHGPAGSSMGGHGGQSPGQHASRRNLQVDFSGSGGSRTGRSPSLSPDRGVTPTSPYSVPQIAPMPSSKLCPVCTTTELSNPPAVPNYNTCTQCKATVCNQCGFNPNPHLTE
		ctgcag/GT	73257	74630	AG/gtaaga	1374	39837	VQEWLCLNCQMQRALGIDMTTPRSKSQQQIHSPSHQAKPIVQPQQPAPQPTQPTAAAQPKSLAQSQPTQRQQQQQQPQSQPYSQTQPYSQSQQYPQSQQQSYASSQLGSQTQSYTSPGLQRHPGPGGSQSHTGPSQQGMRSDPYSQTGPGAPGTIRGPTGGFSQPGGPRIPHPGAVPLPGLTKAPSQPDLGRGSPMHQSMARHDQTRSAGSSPAHRPQSQAPPAQDGLTKLFGFGASLLNQASTLINVDPLPTASTQPSPARGKVVFSNATPDNRQQQQGTTSTKPFTMGGPHAPSQMGGPNVQSQMGGPYASSQMGGPHAPSQMGGLHAPSQMGGPMGGPHMPTQKQQQQTMPQQQEMQKQSPAHQQKGQQGQKTQPQGQQQQKTPTHQQKVQQKQEP…
		tttcag/AA	114468	114932	AT/gtaag	465	3816	KKEWLCLNCQTQRLMSGEGLDEPPLPVPHPSPKHQPTGSPRHQTPISQQSPLHKPTTQQGSKPGQPQTQSQKPQAGSVVSSPFAPTAAKQPTETKTTAPSTTPVTTTEIEKQPKPSEEKLKTEPENQTSKETKPSQKKGEQITPIKEIKKSRHYD
		ctgcag/GA	118749	124124	AG/gtagag	5376	1426	DTKNNSTHDLSRSPQSLSDTGYSSDGISSSHSEITGLIQEEEMKLSERGISSRGSPPSPSEITKLESSMRPLLEKSFSEEKADRRGRKHRDRDLDDRGKQRPRSLSIPPDAYDSDEELEDILEEEEDGGDWDGKRKEGKEEKKEKKKKEKEAEPTEMTDEEFMRRQIMEMSADEDNEEEEEEEMEEDEDEEDEGYGYQKPKKSHHKHIISDSGKEKRRLQHHSSSFEEETKSSTDVYKGSVEEGEEDLMASQGGLRRFKTIELNNTNSYSRDIELSNENDLSLDREPELEMESLTGSPEERSRGDYSSTLPPTSSSYGSGQSPTSISSMEEDSDSSPSRRQRLEEAKQQRKARHRSHGPLLPTIEDSSEEDELREEEELLREQEKMREVEQQRIRSTAR…
		gtttag/GT	125551	125721	AG/gtgggg	171	195	VLQQQQQEREKQLVLQREQLAQQKSQLDQIQSLQQQLQQQLQEQKRQKTAAVAQIMQ
		gtacag/CT	125917	126167	AG/gtaaac	251	424	LDGQPLHPYADSHMGSRSLPNSSSEMCLRSQEEQMEARTNMRKHSSMSRLTRDSLDGDGVVFYGSPRRIVDSCVQTDDEDGEER
		cgccag/GT	126592	127522	AG/gtaaag	931	3904	YMMRHRTRRRGRSVDCSVQTDDDEDKAETEHPVRRRRSRFSRHSESSAAGSSTATTATLATDTKTDTTKMVSSNIGVQTIREMSCQTEVEHLGRVSPAIHVTVPDPNKVEIVHYISGPERTQKGQSLACQTDPEAQSQGVVAPQLSVPTTVSPYSSSASTGTQQSGSDLLTQQRQQQIAANAAKFERRRPDPLDINYQPHNHLHNESISSIIRQQQTAPKSPQVLYSPVSPVSPHRLIETSLSSERLNKAHVTPQQKSYTAESPQRHPSVPRPIKSTQRSMSDPKPLSPTTDEHTKARLSLYQQQALQNQ
		ctccag/CT	131427	133923	AG/gtaatt	2497	865	LAALQQSSLLRKVKRTLPSPPPDETATSAHLPMMTPALQQVYLPSVPSLKPSSRSGLAAKASLLKDLTHELKAVEQESTKLRKQQAELEEEEKEIDAKLRYLELGIHQRKETLVKERERRDIAYLRCMGDTRDYMSDSELNNLRLAAAAASHESNGLLTTRPSTAPLSQFTSDLNTAAQYPPTSSFLSCQYPQSQPAAPSQQPSVPYQSATFNQPPYPTVSQSQALPQPTPLQTHAPPPGPTYQPQTSYPSHTYPQTQPPYPQTDMGLPAAPQPQPQPGHTGFGPAPPGQPPYPTHSSPYPSAVSSYPSQTTPYPGQPQADILTVHPGRPRQTSLADLEHKMPTNYETISNPTVVVTTTAQDATYSSAAPSYAQYTGATTMASSYGPYGSAPVSSSYGG…
		ccaaag/CC	134789	135286	AG/gtacat	498	1333	YHLGQEETDWFEKPRSSSRHYGSSHSGRSRHSVKHTYHDYDEPPEEDLWPQDEYGHTGRHSSSRDHRHHGSSSRHSSSSRHSDEPRSSRSSKGHPKDPSLRHDPSGRSSSSGRRVDSRSGGYHSSDYSRDSSGHHHGQRSSRQGDPHRSSRSKSQGPVDMQGQPPG
		actcag/GC	136620	136972	TT/gtgagt	353	3475	SSRSGSGSARAQGSAGGPTGSGRQGGPGSQTDGAPGQRAQLQQQAQTSATRPGQPGATTTTASQQQPQAQGQGMGMGMGMGMGMGQGQAKPGQMGPAGGPMGQARQTGPTGTTTSTI
		ctccag/CC	140448	140541	AG/gtactg	94	1759	PKIDTPPATAIGAKAAPVLASKTAQPPLTGIG
		gtccag/GC	142301	142432	AG/gtaccg	132	403	SKAAPRPGGIGSAAAGQPGMEGEGMFSKILPGGAAEQAGKLGEA
		ctccag/CG	142836	142876		41		ISGFGKKFTSFF*
	Orinil1.0 GL831288:1500000 (gtctgggtggtgcacaatcataaatgagagcaggcagccaaaagaagtga)
tilapia bassoon b			34879	35026	AA/gtgggg	148	8845	MGNEASMEGEGQAGQPGPAVPAAGAPASISAPPDSGQLIKPSNGAPAGGR
		acttag/GA	43872	44314	AG/gtaggt	443	16330	HRSNVHLVLCSLYLSVRPPPSDSGPKAGGQIGHGTGDRLASHDTPQHAAPHGEQGQGHVARKSLQVDVGSSRTGRSPSASPDRGSVPTSPYSVPQIAPMPSSKLCPVCKTTDLMGTGDDKPNINTCTQCRSMVCNQCGFNPNPHLTE
		tttcag/GT	60645	61433	AG/gtaaga	789	30647	VQEWLCLNCQMQRALGMDMTTPRSKSQQQIHSPSHATNPDPKPNASAQPAPQTHTPPQTQPPLQAHPVPGPTKQTGPAGAGQQQARLPPGAVPLPGMAKAPSQPDLSRSSPAHQPQHPRQDQTRSAGSSPSRQPPPPEQTFGKLFGFGASLLNQASTLISETTQPQQQPPKPAPKPGGPPGPGPGAGKPSGPQSAQQGPRPPSQQQQQHAPPDSSKAKASCPLCKTNLNIGNTAEQPNYNTCTQCRSQVCNMCGFNPTPHIVE
		tttcag/AA	92081	92845	AA/gtgagc	765	2147	KKEWLCLNCQTQRALSGSLGDIPAPVPQPMASPRSPVPANQQPPQQKGPNQLSGPRATGPQQQQKPAGPQVSGPLSNVKQAGPTSETKGSAQLKSSTQPPSQAKGPTQPTAQSKGPGQVKGPTQSHAQSKVPAQPANQTKGPSQAKGLTQTKVSAQPSAQTKGPSGAKTSSTPGKAAPSNAKASSTPSKTIPTQSKPTGNNQARKQPQSQEKTKVASKSLKEDVKASPKKALSETVTSPKDTKIAEDAQKSRHHE
		tcttag/GA	94993	101301	AG/gtacaa	6309	1995	DSNKSSSQSLSDTGYSSDGISSSHGEITGQIREEGIKLSERGASIPSEITKLESSMKPLLESKSASDQKHRPHSLSVGQDISPDDDAARDESEDDLSCKLRHDYVEDSSESGLSPLPVRQKKSHKDLTDEEYMRRQIMEMSADEEDLEDYGNQKVKKSHKTSGDLNKERRRLSHHSNSFEDDAKVSEGAYKANEEEDVVIAGGLRRFKTIELNNTNSYNRDMELSTEHDLREPELEMESLTGSPEERSKGEYSSTLPATTPSYTSGTSPTSVSSMEDDSDSSPSRRARLEEAKQQRKARHRSHGPLLPTIEDSSEEDELREEEELLREQEQMRDLEQQRIRSTARKTKRDKEELRAQRRRERSKTPPSNLSPIEDASPTEELRQAAEMEELHRSSCSEY…
		tcctag/CA	103297	105382	AG/gtaact	2086	360	QMASLQQQQNSLMRKVKRTLPSPPPEETPLPIVTPAQMYSSPGMHQRVLPRPAQGVTKAGLLSELKAVEQESSKLRKQQAELEEEEKEIDAKLRYLELGITQRKETMVKERERRELAYLRCMGDARDYMSDSELNNLRMAAATGTFDANGLLTRPSTAPLSQFTNDLTATSQYPSTSSYMSYPYPQTSTQQPGSTYQQIGFQPPQYPSSSAPQPGTFQPHPPPGPGYQNQGTYSSRMYGQSSYQTDIGMQQHGHQGFHSPAQPMPGQSLPYPTHSSYQPGLSYQPQAEILTVHQRPRQTSLADLEQKLPTNYEVISNPAVSVATSAPDSSYGSAYGNAYGQYRPPEPGLTHSVESPTSAYATDGLYTSNLEQSIPRNYVMIDDISELTKDSGQPTDALG…
		gaaaag/CC	105743	106605	AG/gtaagt	863	315	YHLGQEETDWFEKPREARSDRSRHHGSGSHSSTGRRSKHTYHDYDEPPEEYGPQDEYNQRHSSSTPRDHRHHSSTPGRHSSSRHTTEDSRSSRSSRTHPKDPSGRSDGRSSSSLQRRTGADSRSAQGSPRNSGDFSRDSGHHHGTAGRSQRGQGDRSTSRRQDPTATGPKPQQQQPSQGHSGQQRSGGQDQSGRHPGSEPLDGTQHAQQQHHQQNAQQQQQQQQQQQQQQQQQQQQQPLQQGQIQSSQPIPTSAGAGPAQQQPKAGQAPAQGRQPGVGSAAGQPPAA
		gttcag/GC	106921	107032	TG/gtatgt	112	103	AKMEATPAAAATGMKPTTGIPIAPQPTKIATPPLTGIG
		ttgcag/GC	107136	107282	TG/gtactc	147	160	SKAAPVGIGSKPGGIGSAAAGQAPAEGENVLTKILQGGAAEQAGKLGDA
		ttgcag/CT	107443	107483		41		LSGLGKKFTSFW*
	GadMor1 genescaffold 1127:289,711 (-) (gagagagagagagagagagagagagagcgagaaagagagagggagagagatggaatggag)
cod bassoon a	1							gap
	2							gap
	3	ctctag/GT	824	1500				VQEWLCLNCQMQRALGIDMTTPRSKSQQQIHSPSHQAKPIAQAQPLPPAAQSKAPAQSQPPHQPPATHPYGQAQPYSQAPSPHHSQPYAQAQSQHHSQAYSQSQPHPQGQNQPYSQAQSQPHSQAQSQPYSQAQSQPHPQGQSQPHPQGQSQHHPQGQSQHHPQPYSQSQGQTQPYSQSQSHFQGQSQPYSQAQSQPYTQGQNQPYTQGQNQPYTQGQNQPYTKGH
	***		1602	2007				TLQGQNQPYTQGHSQPYPQSQPHSQPFPQPQPQPQTYPSSQAGPKPQPQASPGLQRHQGPHGPQPQTGPSQQGMRSDPYSQKGAGVQGSAGGPTGGLNQPGGPRIPHPGAVPLVGLAKAPSQPDLGRGSPMHQPG
			2581	2961	AG/gtaagg	381		GQMGGPIMGGPHTPSQKLQQQPKQQQQQQQPLHPQQESHQQLPAHLQKGSQQKLPAHQQKGPQQQQQLPAAVPAAPAEPQRARVSCPLCKTELNIGSADPPNYNSCTQCHSQVCNLCGFNPTPHLVE
	4	ttgcag/AA	118815	119297	AT/gtaagt	483	2038	KKEWLCLNCQTQRLMSGGGLDEPPLPALHPSPKHQSMGSPRHPSHVGQQSPLAKATTNLQGPKASQPQQPKAHTGPGASGPFAPSAAKQQPATTATPSTTTTTTTSAVPVLPSEGLKQPKTGEEKAKTEPESQLTKDPKMSQKKGEPISSMKEGKKSKQYD
	5	ctgcag/GA	121336	126654	AG/gtagag	5319	870	DTKNNSTHDLSRSPQSLSDTGYSSDGISSSHSEITGLIHEEEEMKLSERGISGRGSPPSPSEMTKLESSMRPLLEKSFSEEKSDRKGRRHRDLDDRGKQRPRSLSITPEAYDSDEELEDILEEEEDARDWEAKRKEAKEEGKKEKKKEKDAEPPPMTDEEFMRRQIMEMSADEENEEEDDEEVAEAEDEEDEGYGYQKPKKAHLKHLPADTAKEKRRLQHHSSSFEEDSKSSSDIYKGSAEEGEDDQMSSQGGLRRFKTIELNNTNSYSRDMDLANENDLSLDREPELEMESLTGSPEERSRGDSYSTLPPTSSSYGSGQSPTSISSMEEDSDSSPSRRQRLEEAKQQRKARHRSHGSLLPTIEDSSEEDELREEEELLREQEKMREVEQQRIRSTARK…
	6	cctcag/GT	127525	127692	AG/gtgagg	168	435	VLQQQQQERENQLVLQREQLAQQKSQLDQIQSLQQQLQQQLQEQKRQKTANAQGLQ
	7	ccccag/AA	128128	128387	AG/gtacag	260	622	RDVTGQPLHPYVDAQMASNSLPNSSSEMCLRSHEEQAESRSNMRKHSSMGRLPRDGGDAEGVSFYGSASRRNVDSCVQTDDEDGEER
	8	gtctag/GT	129010	130033	AG/gtacgg	1024	2734	YMMRHRPRRRGRSVDCSVQTDDDEDKVEWEQPPRRRRSRFSRHSESNNHASGTAASTNTNSANAANATATDAKTDTSSKMASSSMSSQTMREMSCQTEVEHLGRVSPAIHVTLPDPNKVEIVHYISGPERTQKGQSLACQTDQEAQSQGVVAPQLSVPTTVSPYSSSTGNGSQQTGSSDLQAQQQRLQHHHQQQQQQLQQQQQQQQQQMAANVAKFERRRPDPLDINHQQHNHIHNESVSSVMRQQQGTPKSPQVLYSPVSPVSPHRLLESSLSNERLNKAHVTPQQKSYTAESPQRHPSVPRPIKTTQRSMSDPKSLSPTTDEHTKARLSLYQQQALQSQ
	9	ccacag/CT	132768	133959		1192	1313	LAALQQSSLLRKVKRTLPSPPPEEATAAVHLPMMTNAMPQVYMPNVPGLKQPCSRSGLAAKASLLKDLTHELKAVEQESTKLRKQQAELEEEEKEIDAKLRYLELGIHQRKETLVKERERRDIAYLRCMGDSRDYMSDSELNNLRLAAAAASFETNGLLAARPSTAPLSQFTGELNTAAQYPPTTSFLTYQFQQGPSAASSQQTSAPYPTASFNQPPYPSVSQSQALPQPTPLPSHGPMPAPSYPSQTPYPSQTYPQAQPPYPQTDIGVPAAPLSQPQAAHPGFGPAPPGQPPYPTHSSPFPSAVSSYQSQSTPYPGQQGADILTVHPGRPRQTSLADLEHKMPTNYETISNPTVVVTTTAQDVTYSSAAAAAYAQYGATTTMAGSYGGYPAAPAVN
	****	gap	135273	136241	AG/gtaatt	969	1483	GTGGSSYGRTGEEEAAFQEELYDHHGRGKSSYRQRPLGGSSSSSSVSASMGGGSPYYYDYDHKHPTTPRPGAQKPSASARSLLAPAVMSSKRSKHRKSGSLEQKISKFSPIEEARDVEADLASYASATVGGHGSSSSAATAAAGVRGRQLIEDYGFKCNTYDSGSATGHASRYYRSKAEEDDRLYYTSTGRSRSTGYGMDKISSGDYSGYRSRSYERDDMSYRTGGGGGYTRGRHPTRQYSEEESPISPMGKFMGSGRSSSLGPDPYDSRSSRYHYYYGQSGSSHSLPDVQDHIRDLPRTHVYKPEDMYLIDDYHCAVSDSEA
								gap
		gap	137725	137967	AG/gtacag	243	5203	ASRSAKGHPKDPNMRHEPSGRSSSAGRRGDSRSAGGYHSGEYSRDPSSGHHHGQRSSRQGDPHRSSRSKSQPGDLQGQPPG
		ctgcag/GC	143171	143302	TG/gtacag	132		SKAGTRPGGIGSAAAPQPGMDGEGMLSKILPVNAAEQAGKLGD
								gap
	*** 2 gaps probably small
	**** gap about 100 aa
	GadMor1 genescaffold 361:31,301 (atggcttcctattcgttacaaaacggtatcatgccgcaatttcttttatatgtatgtgta)
cod bassoon b			988	1166	AG/gtagtc	179		MGNEGSVEGEGPAVQGGPAAPAAGAPASVSAPPAPGQLTKPSNGAPAGGTGAGPGPGINR
	*	gap	14833	15013	AG/gtaggc	181	10970	PLLPYSVPQIAPMPSSKLCPVCNTADLMGSTDGQPNHNTCTQCRSMVCNQCGFNPNPHLTQ
		gtccag/GA	25984	26865	AG/gtaaga	882	23492	EWLCLNCQMQRALGMDMTTPRSKSQQQIPSPSQPAKPQLTSDAPPQPAAQPAQAPTQPPTPTPAQPPPSPQAPQAAGPNRQPGPAAPGQQQHTRVKLPPGAVPLPGMAKAPSQPDLARQPPAHLGHNPRQDQTRSAGSSPSRQPPPPEQTFGKLFGFGASLLNQASTLITETTQPPPPPPKTAPKPVGPQGPAPEAGKPPGPPHAQQGPHAPPQPQQQQQQQQQQQQQPQQQQRQPPQQPHQDPPSKPKACCPLCKTSLNVGNTAQPPNYNDCTQCHSQVCNKCGFNPTPHLVE
		ttacag/AA	50358	51140	AA/gtgagc	783	1052	KNEWLCLNCQTQRALSGSLGDIPPPAPQPTGSPRTAVPATQQSPHQKTPNQLPGHRPTGPQQQQKPPGAQVSGPISSVKKAGPTPQPSSQTKGVAQPDLQPKSSTQSSPQSKVPSQTSSPSMVSSPQTRTSNQSSAQNKSSALSANQGRGPSQGKVPSQAKAQISAQNKGPHLSGAKPPATAGKAGPSSTKSGAAPAKAGPNPPKPTGNVQKKQGPEKTKVTAKSQKDEVKPSSKKAVSVAISSTKDQRITETSQKSRHHE
		tcccag/GG	52193	58384	AG/gtaggc	6192	2238	DSNKSSTQSLSDTGYSSDGISSSQGEIVGQIWEEGIKLNEKGTSRHPEINKLESSMRPLLEAKTADKKQRPHSLSVGHEPAYNSDEEAAREESEDELSCKLRHDYVEDSSESGLSPLPVRQKKTHKEMTDEDIMRRQIMEMSADEEEVDEYGNQKPKTAHKSGGESGKERRRLTQQSNSFEDDTKGADGEDAEGMLSSQGGLRRFKTIELNNTNSYPEQDLREPELEMESLTGSPEERSRGEYSSTLPATTPSYTSGTSPTSVSSMEDDSDSSPSRRAKLEEAKQQRKARHRSHGPLLPTIEDSSEEDELREEEELLREQEEMRDLEQQRIRSTARKTKRDKEELRAQRRRERSKTPPSNLSPIEDASPTEELRQAAEMEELHRSSCSEYSPSVDSEAE…
		gaacag/AT	60623	62708	AG/gtaact	2086	402	MASLQQQQQNSLMRKVKRTLPSPPPEEIPLPIVTPAQMYSSPGMPQRVLPRPAQGVTKAGLLSELKMVEQESSKLRKQQAELEEEEKEIDAKLRYLELGITQRKETMVKDRERRDLAYLRCMGDARDYMSDSELNNLRIAAATGNFDTNGVLSRPSTAPLSHFANDLNATQQYPSTSTYMSYPYPQTQPSAQPPGSAYQQIGFQPPQYPSSSAPQPGTFQPHPPPGPAYQTPGSYSAHMYAQSSYQPDLGMPQHGHQGFQPPCQPMPGQSLPYPSHSSYQPVLPFQSQADILTVHQRPRQTSLADLEQKLPTNYEVISNPAVSVATSAPDTGFSAVYSNTYGQYRPPEPGLTQPVESPTSAYAHDGLYTTNLEQNIPRNYVMIDDISELTKENAGQATD…
	**	aaaaag/CA	63111	63793		683	275	YHLGQEETDWFEKPREARSDRSRHHGGGGHSSTGRRGNVKHTYHDYDEPPEEDWAQDEYNQQRHGSSTSSREHRHHGSSSTGRHSSSRHASEDPRASRSSRTHAKDPAARTEGRTSSSAQRRGGPEARSTQGSHRDSGEFSRDPTAGHNHGSGGRGQRPPGERANSRRPDPSAGHKQTQPQQQQQPQPQQQQAQQQQQPQQPQQQPGHQQQQPQQPQQQPGHQQQQQ
			64069	64482	CA/gtactg	414	170	QPPQQQQQQQQQQPQHQQQPQHQQQPQHQQQPQHQQPPQQQQQRPGGPAQTGRQSSNETPDGQQQGQQQRHQPQQQAMQQGQTPHPTTGGPQPTPASAGAGQQQQQQQQLQQPRPGQTPPLGRQPAAGPAAGPPAPTA
		ctgcag/CC	64653	64755	CG/gtaact	103	94	VKMDHAPAAAAAMRASPPAAATPPKTATPPLTGIG
		tgacag/GC	64850	64993	TG/gtgagc	144	302	SKAPVGIGSKAGGIGGATPPQAAADGENVLTKMLPGAAAEQAGKLGDA
		tcttag/CT	65296	65333		38		LSGLGKKFTSFW
	* added at nucleotide (C) 15,000 to put back in frame near end of exon
	** gap, but probably error due to polymorphisms is deleted in this listing by listing two parts to one exon
